# Supplementary material for: Assessing Environmentally Effective Post-COVID Green Recovery Plans for Reducing Social and Economic Inequality
Source: Anthr. Sci. 2022 Sep 16;1(3):375–83. doi: 10.1007/s44177-022-00037-x (PMC9483515; doi:10.1007/s44177-022-00037-x)
Supplement: Supplementary file 1 — Supplementary material S1. Excel workbook (note contains macros) of the modified Bayesian belief network model. Input parameters (levels tab) have been set to values in Table 1 to perform scenario evaluations with other input parameters set to 0.5. Edge strengths and directions can be found in the Interaction Probabilities tab (+ ve strong = 0.85, + ve medium = 0.75, + ve weak = 0.65, -ve strong = 0.15, -ve medium = 0.25, -ve weak = 0.35) (XLSM 88 KB) [file 44177_2022_37_MOESM1_ESM.xlsm]

## Sheet: Levels
Node name	Green Tax	Economic Growth	Fossil Fuel Subsidies	Core GND	Inequity	Greenhouse Gasses	Personal Wealth	Work	Private Transport	Public Transport	Walking or Cycling	Localisation	Air transport	Nature Based Solutions	Unnecessary goods	Nature Education	Resource use	Meat Consumption	Vegetable Consumption	Intensive agriculture	Organic agriculture	Industrial Fishing	Small-scale Fishing	Land demand	Warming	Biodiversity	Pollution	Environmental Breakdown	Renewable Energy	Conservation Jobs	Renewable Jobs	Waste Management Jobs	Retrofitting Jobs	Heat Engineer Jobs	Public Transport Jobs	Manifacturing Jobs	Social Care Jobs
Prior of increasing	0.5	0.5	0.5	0.5	0.5	0.5	0.5	0.5	0.5	0.5	0.5	0.5	0.5	0.9	0.5	0.5	0.5	0.5	0.5	0.5	0.5	0.5	0.5	0.5	0.5	0.5	0.5	0.5	0.5	0.9	0.9	0.5	0.5	0.5	0.5	0.5	0.5
Prior of decreasing	0.5	0.5	0.5	0.5	0.5	0.5	0.5	0.5	0.5	0.5	0.5	0.5	0.5	0.1	0.5	0.5	0.5	0.5	0.5	0.5	0.5	0.5	0.5	0.5	0.5	0.5	0.5	0.5	0.5	0.1	0.1	0.5	0.5	0.5	0.5	0.5	0.5
Posterior increase	0.572365	0.649342	0.5	0.735002	0.279934	0.221172	0.736532	0.812134	0.714006	0.70495	0.718016	0.683886	0.50472	0.443074	0.561644	0.513572	0.719962	0.508041	0.536214	0.480527	0.526888	0.468725	0.516288	0.719576	0.263258	0.378587	0.303038	0.434728	0.909641	0.5	0.9	0.5	0.5	0.5	0.5	0.780287	0.5	0
Posterior decrease	0.427635	0.350658	0.5	0.264998	0.720066	0.778828	0.263468	0.187866	0.285994	0.29505	0.281984	0.316114	0.49528	0.556926	0.438356	0.486428	0.280038	0.491959	0.463786	0.519473	0.473112	0.531275	0.483712	0.280424	0.736742	0.621413	0.696962	0.565272	0.0903586	0.5	0.1	0.5	0.5	0.5	0.5	0.219713	0.5

## Sheet: Interaction Grid
Row effects column	Green Tax	Economic Growth	Fossil Fuel Subsidies	Core GND	Inequity	Greenhouse Gasses	Personal Wealth	Work	Private Transport	Public Transport	Walking or Cycling	Localisation	Air transport	Nature Based Solutions	Unnecessary goods	Nature Education	Resource use	Meat Consumption	Vegetable Consumption	Intensive agriculture	Organic agriculture	Industrial Fishing	Small-scale Fishing	Land demand	Warming	Biodiversity	Pollution	Environmental Breakdown	Renewable Energy	Conservation Jobs	Renewable Jobs	Waste Management Jobs	Retrofitting Jobs	Heat Engineer Jobs	Public Transport Jobs	Manifacturing Jobs	Social Care Jobs
Green Tax		1		1	1		1		1	1	1		1		1	1		1	1	1	1	1							1
Economic Growth	1			1	1		1	1	1				1				1												1
Fossil Fuel Subsidies		1				1		1	1	1	1	1	1				1					1	1				1		1
Core GND		1			1		1			1		1																	1
Inequity							1	1	1	1	1	1	1		1	1				1	1	1					1
Greenhouse Gasses																									1
Personal Wealth	1				1				1	1		1	1		1			1			1	1	1	1
Work	1	1			1		1		1	1	1		1
Private Transport		1			1	1				1	1	1			1		1							1			1
Public Transport					1	1			1		1		1														1
Walking or Cycling									1	1		1
Localisation		1			1				1	1	1		1	1	1	1	1		1	1	1	1	1	1					1
Air transport		1			1	1		1		1		1					1										1
Nature Based Solutions						1						1				1				1	1			1		1	1
Unnecessary goods		1			1	1	1										1										1
Nature Education	1			1					1	1	1	1	1	1	1			1	1	1	1	1	1	1		1	1
Resource use		1			1	1		1						1	1							1		1			1
Meat Consumption						1											1		1	1	1			1			1
Vegetable Consumption						1								1			1	1		1	1			1			1
Intensive agriculture		1			1	1		1				1	1				1	1	1		1			1			1
Organic agriculture		1						1				1	1				1	1	1	1				1		1	1
Industrial Fishing		1			1	1		1									1						1			1	1
Small-scale Fishing					1			1				1					1					1				1
Land demand		1			1									1		1				1	1					1	1		1
Warming						1												1	1							1		1
Biodiversity																1					1	1	1					1
Pollution											1					1						1	1			1		1
Environmental Breakdown
Renewable Energy		1		1		1						1					1							1		1	1
Conservation Jobs		1			1		1	1	1	1	1	1		1		1				1	1	1	1
Renewable Jobs		1			1		1	1	1	1	1	1																								1
Waste Management Jobs		1			1		1	1	1	1	1	1					1																			1
Retrofitting Jobs		1			1		1	1	1	1	1	1					1																			1
Heat Engineer Jobs		1			1		1	1	1	1	1	1					1																			1
Public Transport Jobs		1			1		1	1	1	1		1																								1
Manifacturing Jobs		1			1		1	1	1	1	1	1			1		1
Social Care Jobs		1			1		1	1	1	1	1	1

## Sheet: Interaction Probs
Prob of column increasing given row is increasing	Green Tax	Economic Growth	Fossil Fuel Subsidies	Core GND	Inequity	Greenhouse Gasses	Personal Wealth	Work	Private Transport	Public Transport	Walking or Cycling	Localisation	Air transport	Nature Based Solutions	Unnecessary goods	Nature Education	Resource use	Meat Consumption	Vegetable Consumption	Intensive agriculture	Organic agriculture	Industrial Fishing	Small-scale Fishing	Land demand	Warming	Biodiversity	Pollution	Environmental Breakdown	Renewable Energy	Conservation Jobs	Renewable Jobs	Waste Management Jobs	Retrofitting Jobs	Heat Engineer Jobs	Public Transport Jobs	Manifacturing Jobs	Social Care Jobs
Green Tax		0.35		0.85	0.35		0.35		0.25	0.75	0.75		0.15		0.15	0.65		0.15	0.75	0.35	0.75	0.15							0.85
Economic Growth	0.65			0.65	0.65		0.65	0.65	0.65				0.65				0.75												0.65
Fossil Fuel Subsidies		0.75				0.85		0.65	0.85	0.25	0.25	0.25	0.85				0.85					0.85	0.75				0.85		0.25
Core GND		0.75			0.35		0.65			0.65		0.65																	0.85
Inequity							0.35	0.25	0.35	0.65	0.65	0.35	0.35		0.35	0.25				0.65	0.25	0.65					0.75
Greenhouse Gasses																									0.85
Personal Wealth	0.65				0.25				0.65	0.25		0.65	0.65		0.85			0.65			0.65	0.65	0.65	0.65
Work	0.65	0.75			0.25		0.85		0.75	0.75	0.75		0.65
Private Transport		0.65			0.65	0.85				0.25	0.25	0.25			0.65		0.65							0.65			0.85
Public Transport					0.25	0.65			0.25		0.35		0.25														0.65
Walking or Cycling									0.25	0.25		0.65
Localisation		0.35			0.35				0.35	0.35	0.75		0.25	0.65	0.25	0.65	0.25		0.75	0.15	0.75	0.15	0.75	0.75					0.75
Air transport		0.75			0.65	0.85		0.65		0.35		0.25					0.75										0.75
Nature Based Solutions						0.15						0.65				0.75				0.35	0.35			0.85		0.85	0.15
Unnecessary goods		0.65			0.85	0.65	0.35										0.85										0.85
Nature Education	0.65			0.65					0.35	0.65	0.65	0.65	0.35	0.85	0.35			0.15	0.65	0.15	0.75	0.15	0.75	0.35		0.75	0.15
Resource use		0.75			0.65	0.75		0.65						0.35	0.75							0.65		0.75			0.65
Meat Consumption						0.75											0.85		0.25	0.75	0.65			0.85			0.75
Vegetable Consumption						0.65								0.35			0.65	0.25		0.65	0.65			0.75			0.75
Intensive agriculture		0.75			0.35	0.65		0.65				0.25	0.65				0.75	0.65	0.65		0.25			0.65			0.75
Organic agriculture		0.65						0.65				0.65	0.35				0.65	0.65	0.65	0.35				0.75		0.75	0.65
Industrial Fishing		0.65			0.65	0.65		0.65									0.75						0.25			0.15	0.65
Small-scale Fishing					0.35			0.65				0.75					0.65					0.35				0.35
Land demand		0.75			0.35									0.15		0.25				0.65	0.35					0.15	0.65		0.35
Warming						0.65												0.35	0.35							0.25		0.85
Biodiversity																0.65					0.65	0.65	0.65					0.15
Pollution											0.35					0.35						0.65	0.65			0.15		0.75
Environmental Breakdown
Renewable Energy		0.65		0.75		0.15						0.75					0.75							0.75		0.35	0.25
Conservation Jobs		0.65			0.25		0.75	0.85	0.75	0.75	0.75	0.65		0.85		0.85				0.35	0.65	0.35	0.65
Renewable Jobs		0.65			0.25		0.75	0.85	0.75	0.75	0.75	0.65																								0.75
Waste Management Jobs		0.65			0.25		0.75	0.85	0.75	0.75	0.75	0.65					0.15																			0.35
Retrofitting Jobs		0.65			0.25		0.75	0.85	0.75	0.75	0.75	0.65					0.15																			0.75
Heat Engineer Jobs		0.65			0.25		0.75	0.85	0.75	0.75	0.75	0.65					0.15																			0.75
Public Transport Jobs		0.65			0.25		0.75	0.85	0.15	0.85		0.85																								0.75
Manifacturing Jobs		0.65			0.25		0.75	0.85	0.75	0.75	0.75	0.65			0.75		0.85
Social Care Jobs		0.65			0.25		0.75	0.85	0.75	0.75	0.75	0.65

## Sheet: RecipProbs1
Prop of column decreasing given row is increasing	Green Tax	Economic Growth	Fossil Fuel Subsidies	Core GND	Inequity	Greenhouse Gasses	Personal Wealth	Work	Private Transport	Public Transport	Walking or Cycling	Localisation	Air transport	Nature Based Solutions	Unnecessary goods	Nature Education	Resource use	Meat Consumption	Vegetable Consumption	Intensive agriculture	Organic agriculture	Industrial Fishing	Small-scale Fishing	Land demand	Warming	Biodiversity	Pollution	Environmental Breakdown	Renewable Energy	Conservation Jobs	Renewable Jobs	Waste Management Jobs	Retrofitting Jobs	Heat Engineer Jobs	Public Transport Jobs	Manifacturing Jobs	Social Care Jobs
Green Tax	1	0.65	1	0.15	0.65	1	0.65	1	0.75	0.25	0.25	1	0.85	1	0.85	0.35	1	0.85	0.25	0.65	0.25	0.85	1	1	1	1	1	1	0.15	1	1	1	1	1	1	1	1
Economic Growth	0.35	1	1	0.35	0.35	1	0.35	0.35	0.35	1	1	1	0.35	1	1	1	0.25	1	1	1	1	1	1	1	1	1	1	1	0.35	1	1	1	1	1	1	1	1
Fossil Fuel Subsidies	1	0.25	1	1	1	0.15	1	0.35	0.15	0.75	0.75	0.75	0.15	1	1	1	0.15	1	1	1	1	0.15	0.25	1	1	1	0.15	1	0.75	1	1	1	1	1	1	1	1
Core GND	1	0.25	1	1	0.65	1	0.35	1	1	0.35	1	0.35	1	1	1	1	1	1	1	1	1	1	1	1	1	1	1	1	0.15	1	1	1	1	1	1	1	1
Inequity	1	1	1	1	1	1	0.65	0.75	0.65	0.35	0.35	0.65	0.65	1	0.65	0.75	1	1	1	0.35	0.75	0.35	1	1	1	1	0.25	1	1	1	1	1	1	1	1	1	1
Greenhouse Gasses	1	1	1	1	1	1	1	1	1	1	1	1	1	1	1	1	1	1	1	1	1	1	1	1	0.15	1	1	1	1	1	1	1	1	1	1	1	1
Personal Wealth	0.35	1	1	1	0.75	1	1	1	0.35	0.75	1	0.35	0.35	1	0.15	1	1	0.35	1	1	0.35	0.35	0.35	0.35	1	1	1	1	1	1	1	1	1	1	1	1	1
Work	0.35	0.25	1	1	0.75	1	0.15	1	0.25	0.25	0.25	1	0.35	1	1	1	1	1	1	1	1	1	1	1	1	1	1	1	1	1	1	1	1	1	1	1	1
Private Transport	1	0.35	1	1	0.35	0.15	1	1	1	0.75	0.75	0.75	1	1	0.35	1	0.35	1	1	1	1	1	1	0.35	1	1	0.15	1	1	1	1	1	1	1	1	1	1
Public Transport	1	1	1	1	0.75	0.35	1	1	0.75	1	0.65	1	0.75	1	1	1	1	1	1	1	1	1	1	1	1	1	0.35	1	1	1	1	1	1	1	1	1	1
Walking or Cycling	1	1	1	1	1	1	1	1	0.75	0.75	1	0.35	1	1	1	1	1	1	1	1	1	1	1	1	1	1	1	1	1	1	1	1	1	1	1	1	1
Localisation	1	0.65	1	1	0.65	1	1	1	0.65	0.65	0.25	1	0.75	0.35	0.75	0.35	0.75	1	0.25	0.85	0.25	0.85	0.25	0.25	1	1	1	1	0.25	1	1	1	1	1	1	1	1
Air transport	1	0.25	1	1	0.35	0.15	1	0.35	1	0.65	1	0.75	1	1	1	1	0.25	1	1	1	1	1	1	1	1	1	0.25	1	1	1	1	1	1	1	1	1	1
Nature Based Solutions	1	1	1	1	1	0.85	1	1	1	1	1	0.35	1	1	1	0.25	1	1	1	0.65	0.65	1	1	0.15	1	0.15	0.85	1	1	1	1	1	1	1	1	1	1
Unnecessary goods	1	0.35	1	1	0.15	0.35	0.65	1	1	1	1	1	1	1	1	1	0.15	1	1	1	1	1	1	1	1	1	0.15	1	1	1	1	1	1	1	1	1	1
Nature Education	0.35	1	1	0.35	1	1	1	1	0.65	0.35	0.35	0.35	0.65	0.15	0.65	1	1	0.85	0.35	0.85	0.25	0.85	0.25	0.65	1	0.25	0.85	1	1	1	1	1	1	1	1	1	1
Resource use	1	0.25	1	1	0.35	0.25	1	0.35	1	1	1	1	1	0.65	0.25	1	1	1	1	1	1	0.35	1	0.25	1	1	0.35	1	1	1	1	1	1	1	1	1	1
Meat Consumption	1	1	1	1	1	0.25	1	1	1	1	1	1	1	1	1	1	0.15	1	0.75	0.25	0.35	1	1	0.15	1	1	0.25	1	1	1	1	1	1	1	1	1	1
Vegetable Consumption	1	1	1	1	1	0.35	1	1	1	1	1	1	1	0.65	1	1	0.35	0.75	1	0.35	0.35	1	1	0.25	1	1	0.25	1	1	1	1	1	1	1	1	1	1
Intensive agriculture	1	0.25	1	1	0.65	0.35	1	0.35	1	1	1	0.75	0.35	1	1	1	0.25	0.35	0.35	1	0.75	1	1	0.35	1	1	0.25	1	1	1	1	1	1	1	1	1	1
Organic agriculture	1	0.35	1	1	1	1	1	0.35	1	1	1	0.35	0.65	1	1	1	0.35	0.35	0.35	0.65	1	1	1	0.25	1	0.25	0.35	1	1	1	1	1	1	1	1	1	1
Industrial Fishing	1	0.35	1	1	0.35	0.35	1	0.35	1	1	1	1	1	1	1	1	0.25	1	1	1	1	1	0.75	1	1	0.85	0.35	1	1	1	1	1	1	1	1	1	1
Small-scale Fishing	1	1	1	1	0.65	1	1	0.35	1	1	1	0.25	1	1	1	1	0.35	1	1	1	1	0.65	1	1	1	0.65	1	1	1	1	1	1	1	1	1	1	1
Land demand	1	0.25	1	1	0.65	1	1	1	1	1	1	1	1	0.85	1	0.75	1	1	1	0.35	0.65	1	1	1	1	0.85	0.35	1	0.65	1	1	1	1	1	1	1	1
Warming	1	1	1	1	1	0.35	1	1	1	1	1	1	1	1	1	1	1	0.65	0.65	1	1	1	1	1	1	0.75	1	0.15	1	1	1	1	1	1	1	1	1
Biodiversity	1	1	1	1	1	1	1	1	1	1	1	1	1	1	1	0.35	1	1	1	1	0.35	0.35	0.35	1	1	1	1	0.85	1	1	1	1	1	1	1	1	1
Pollution	1	1	1	1	1	1	1	1	1	1	0.65	1	1	1	1	0.65	1	1	1	1	1	0.35	0.35	1	1	0.85	1	0.25	1	1	1	1	1	1	1	1	1
Environmental Breakdown	1	1	1	1	1	1	1	1	1	1	1	1	1	1	1	1	1	1	1	1	1	1	1	1	1	1	1	1	1	1	1	1	1	1	1	1	1
Renewable Energy	1	0.35	1	0.25	1	0.85	1	1	1	1	1	0.25	1	1	1	1	0.25	1	1	1	1	1	1	0.25	1	0.65	0.75	1	1	1	1	1	1	1	1	1	1
Conservation Jobs	1	0.35	1	1	0.75	1	0.25	0.15	0.25	0.25	0.25	0.35	1	0.15	1	0.15	1	1	1	0.65	0.35	0.65	0.35	1	1	1	1	1	1	1	1	1	1	1	1	1	1
Renewable Jobs	1	0.35	1	1	0.75	1	0.25	0.15	0.25	0.25	0.25	0.35	1	1	1	1	1	1	1	1	1	1	1	1	1	1	1	1	1	1	1	1	1	1	1	0.25	1
Waste Management Jobs	1	0.35	1	1	0.75	1	0.25	0.15	0.25	0.25	0.25	0.35	1	1	1	1	0.85	1	1	1	1	1	1	1	1	1	1	1	1	1	1	1	1	1	1	0.65	1
Retrofitting Jobs	1	0.35	1	1	0.75	1	0.25	0.15	0.25	0.25	0.25	0.35	1	1	1	1	0.85	1	1	1	1	1	1	1	1	1	1	1	1	1	1	1	1	1	1	0.25	1
Heat Engineer Jobs	1	0.35	1	1	0.75	1	0.25	0.15	0.25	0.25	0.25	0.35	1	1	1	1	0.85	1	1	1	1	1	1	1	1	1	1	1	1	1	1	1	1	1	1	0.25	1
Public Transport Jobs	1	0.35	1	1	0.75	1	0.25	0.15	0.85	0.15	1	0.15	1	1	1	1	1	1	1	1	1	1	1	1	1	1	1	1	1	1	1	1	1	1	1	0.25	1
Manifacturing Jobs	1	0.35	1	1	0.75	1	0.25	0.15	0.25	0.25	0.25	0.35	1	1	0.25	1	0.15	1	1	1	1	1	1	1	1	1	1	1	1	1	1	1	1	1	1	1	1
Social Care Jobs	1	0.35	1	1	0.75	1	0.25	0.15	0.25	0.25	0.25	0.35	1	1	1	1	1	1	1	1	1	1	1	1	1	1	1	1	1	1	1	1	1	1	1	1	1

## Sheet: RecipProbs2
Prob of column increasing given row is decreasing	Green Tax	Economic Growth	Fossil Fuel Subsidies	Core GND	Inequity	Greenhouse Gasses	Personal Wealth	Work	Private Transport	Public Transport	Walking or Cycling	Localisation	Air transport	Nature Based Solutions	Unnecessary goods	Nature Education	Resource use	Meat Consumption	Vegetable Consumption	Intensive agriculture	Organic agriculture	Industrial Fishing	Small-scale Fishing	Land demand	Warming	Biodiversity	Pollution	Environmental Breakdown	Renewable Energy	Conservation Jobs	Renewable Jobs	Waste Management Jobs	Retrofitting Jobs	Heat Engineer Jobs	Public Transport Jobs	Manifacturing Jobs	Social Care Jobs
Green Tax	1	0.65	1	0.15	0.65	1	0.65	1	0.75	0.25	0.25	1	0.85	1	0.85	0.35	1	0.85	0.25	0.65	0.25	0.85	1	1	1	1	1	1	0.15	1	1	1	1	1	1	1	1
Economic Growth	0.35	1	1	0.35	0.35	1	0.35	0.35	0.35	1	1	1	0.35	1	1	1	0.25	1	1	1	1	1	1	1	1	1	1	1	0.35	1	1	1	1	1	1	1	1
Fossil Fuel Subsidies	1	0.25	1	1	1	0.15	1	0.35	0.15	0.75	0.75	0.75	0.15	1	1	1	0.15	1	1	1	1	0.15	0.25	1	1	1	0.15	1	0.75	1	1	1	1	1	1	1	1
Core GND	1	0.25	1	1	0.65	1	0.35	1	1	0.35	1	0.35	1	1	1	1	1	1	1	1	1	1	1	1	1	1	1	1	0.15	1	1	1	1	1	1	1	1
Inequity	1	1	1	1	1	1	0.65	0.75	0.65	0.35	0.35	0.65	0.65	1	0.65	0.75	1	1	1	0.35	0.75	0.35	1	1	1	1	0.25	1	1	1	1	1	1	1	1	1	1
Greenhouse Gasses	1	1	1	1	1	1	1	1	1	1	1	1	1	1	1	1	1	1	1	1	1	1	1	1	0.15	1	1	1	1	1	1	1	1	1	1	1	1
Personal Wealth	0.35	1	1	1	0.75	1	1	1	0.35	0.75	1	0.35	0.35	1	0.15	1	1	0.35	1	1	0.35	0.35	0.35	0.35	1	1	1	1	1	1	1	1	1	1	1	1	1
Work	0.35	0.25	1	1	0.75	1	0.15	1	0.25	0.25	0.25	1	0.35	1	1	1	1	1	1	1	1	1	1	1	1	1	1	1	1	1	1	1	1	1	1	1	1
Private Transport	1	0.35	1	1	0.35	0.15	1	1	1	0.75	0.75	0.75	1	1	0.35	1	0.35	1	1	1	1	1	1	0.35	1	1	0.15	1	1	1	1	1	1	1	1	1	1
Public Transport	1	1	1	1	0.75	0.35	1	1	0.75	1	0.65	1	0.75	1	1	1	1	1	1	1	1	1	1	1	1	1	0.35	1	1	1	1	1	1	1	1	1	1
Walking or Cycling	1	1	1	1	1	1	1	1	0.75	0.75	1	0.35	1	1	1	1	1	1	1	1	1	1	1	1	1	1	1	1	1	1	1	1	1	1	1	1	1
Localisation	1	0.65	1	1	0.65	1	1	1	0.65	0.65	0.25	1	0.75	0.35	0.75	0.35	0.75	1	0.25	0.85	0.25	0.85	0.25	0.25	1	1	1	1	0.25	1	1	1	1	1	1	1	1
Air transport	1	0.25	1	1	0.35	0.15	1	0.35	1	0.65	1	0.75	1	1	1	1	0.25	1	1	1	1	1	1	1	1	1	0.25	1	1	1	1	1	1	1	1	1	1
Nature Based Solutions	1	1	1	1	1	0.85	1	1	1	1	1	0.35	1	1	1	0.25	1	1	1	0.65	0.65	1	1	0.15	1	0.15	0.85	1	1	1	1	1	1	1	1	1	1
Unnecessary goods	1	0.35	1	1	0.15	0.35	0.65	1	1	1	1	1	1	1	1	1	0.15	1	1	1	1	1	1	1	1	1	0.15	1	1	1	1	1	1	1	1	1	1
Nature Education	0.35	1	1	0.35	1	1	1	1	0.65	0.35	0.35	0.35	0.65	0.15	0.65	1	1	0.85	0.35	0.85	0.25	0.85	0.25	0.65	1	0.25	0.85	1	1	1	1	1	1	1	1	1	1
Resource use	1	0.25	1	1	0.35	0.25	1	0.35	1	1	1	1	1	0.65	0.25	1	1	1	1	1	1	0.35	1	0.25	1	1	0.35	1	1	1	1	1	1	1	1	1	1
Meat Consumption	1	1	1	1	1	0.25	1	1	1	1	1	1	1	1	1	1	0.15	1	0.75	0.25	0.35	1	1	0.15	1	1	0.25	1	1	1	1	1	1	1	1	1	1
Vegetable Consumption	1	1	1	1	1	0.35	1	1	1	1	1	1	1	0.65	1	1	0.35	0.75	1	0.35	0.35	1	1	0.25	1	1	0.25	1	1	1	1	1	1	1	1	1	1
Intensive agriculture	1	0.25	1	1	0.65	0.35	1	0.35	1	1	1	0.75	0.35	1	1	1	0.25	0.35	0.35	1	0.75	1	1	0.35	1	1	0.25	1	1	1	1	1	1	1	1	1	1
Organic agriculture	1	0.35	1	1	1	1	1	0.35	1	1	1	0.35	0.65	1	1	1	0.35	0.35	0.35	0.65	1	1	1	0.25	1	0.25	0.35	1	1	1	1	1	1	1	1	1	1
Industrial Fishing	1	0.35	1	1	0.35	0.35	1	0.35	1	1	1	1	1	1	1	1	0.25	1	1	1	1	1	0.75	1	1	0.85	0.35	1	1	1	1	1	1	1	1	1	1
Small-scale Fishing	1	1	1	1	0.65	1	1	0.35	1	1	1	0.25	1	1	1	1	0.35	1	1	1	1	0.65	1	1	1	0.65	1	1	1	1	1	1	1	1	1	1	1
Land demand	1	0.25	1	1	0.65	1	1	1	1	1	1	1	1	0.85	1	0.75	1	1	1	0.35	0.65	1	1	1	1	0.85	0.35	1	0.65	1	1	1	1	1	1	1	1
Warming	1	1	1	1	1	0.35	1	1	1	1	1	1	1	1	1	1	1	0.65	0.65	1	1	1	1	1	1	0.75	1	0.15	1	1	1	1	1	1	1	1	1
Biodiversity	1	1	1	1	1	1	1	1	1	1	1	1	1	1	1	0.35	1	1	1	1	0.35	0.35	0.35	1	1	1	1	0.85	1	1	1	1	1	1	1	1	1
Pollution	1	1	1	1	1	1	1	1	1	1	0.65	1	1	1	1	0.65	1	1	1	1	1	0.35	0.35	1	1	0.85	1	0.25	1	1	1	1	1	1	1	1	1
Environmental Breakdown	1	1	1	1	1	1	1	1	1	1	1	1	1	1	1	1	1	1	1	1	1	1	1	1	1	1	1	1	1	1	1	1	1	1	1	1	1
Renewable Energy	1	0.35	1	0.25	1	0.85	1	1	1	1	1	0.25	1	1	1	1	0.25	1	1	1	1	1	1	0.25	1	0.65	0.75	1	1	1	1	1	1	1	1	1	1
Conservation Jobs	1	0.35	1	1	0.75	1	0.25	0.15	0.25	0.25	0.25	0.35	1	0.15	1	0.15	1	1	1	0.65	0.35	0.65	0.35	1	1	1	1	1	1	1	1	1	1	1	1	1	1
Renewable Jobs	1	0.35	1	1	0.75	1	0.25	0.15	0.25	0.25	0.25	0.35	1	1	1	1	1	1	1	1	1	1	1	1	1	1	1	1	1	1	1	1	1	1	1	0.25	1
Waste Management Jobs	1	0.35	1	1	0.75	1	0.25	0.15	0.25	0.25	0.25	0.35	1	1	1	1	0.85	1	1	1	1	1	1	1	1	1	1	1	1	1	1	1	1	1	1	0.65	1
Retrofitting Jobs	1	0.35	1	1	0.75	1	0.25	0.15	0.25	0.25	0.25	0.35	1	1	1	1	0.85	1	1	1	1	1	1	1	1	1	1	1	1	1	1	1	1	1	1	0.25	1
Heat Engineer Jobs	1	0.35	1	1	0.75	1	0.25	0.15	0.25	0.25	0.25	0.35	1	1	1	1	0.85	1	1	1	1	1	1	1	1	1	1	1	1	1	1	1	1	1	1	0.25	1
Public Transport Jobs	1	0.35	1	1	0.75	1	0.25	0.15	0.85	0.15	1	0.15	1	1	1	1	1	1	1	1	1	1	1	1	1	1	1	1	1	1	1	1	1	1	1	0.25	1
Manifacturing Jobs	1	0.35	1	1	0.75	1	0.25	0.15	0.25	0.25	0.25	0.35	1	1	0.25	1	0.15	1	1	1	1	1	1	1	1	1	1	1	1	1	1	1	1	1	1	1	1
Social Care Jobs	1	0.35	1	1	0.75	1	0.25	0.15	0.25	0.25	0.25	0.35	1	1	1	1	1	1	1	1	1	1	1	1	1	1	1	1	1	1	1	1	1	1	1	1	1

## Sheet: RecipProbs3
Prob of column decreasing given row is decreasing	Green Tax	Economic Growth	Fossil Fuel Subsidies	Core GND	Inequity	Greenhouse Gasses	Personal Wealth	Work	Private Transport	Public Transport	Walking or Cycling	Localisation	Air transport	Nature Based Solutions	Unnecessary goods	Nature Education	Resource use	Meat Consumption	Vegetable Consumption	Intensive agriculture	Organic agriculture	Industrial Fishing	Small-scale Fishing	Land demand	Warming	Biodiversity	Pollution	Environmental Breakdown	Renewable Energy	Conservation Jobs	Renewable Jobs	Waste Management Jobs	Retrofitting Jobs	Heat Engineer Jobs	Public Transport Jobs	Manifacturing Jobs	Social Care Jobs
Green Tax	0	0.35	0	0.85	0.35	0	0.35	0	0.25	0.75	0.75	0	0.15	0	0.15	0.65	0	0.15	0.75	0.35	0.75	0.15	0	0	0	0	0	0	0.85	0	0	0	0	0	0	0	0
Economic Growth	0.65	0	0	0.65	0.65	0	0.65	0.65	0.65	0	0	0	0.65	0	0	0	0.75	0	0	0	0	0	0	0	0	0	0	0	0.65	0	0	0	0	0	0	0	0
Fossil Fuel Subsidies	0	0.75	0	0	0	0.85	0	0.65	0.85	0.25	0.25	0.25	0.85	0	0	0	0.85	0	0	0	0	0.85	0.75	0	0	0	0.85	0	0.25	0	0	0	0	0	0	0	0
Core GND	0	0.75	0	0	0.35	0	0.65	0	0	0.65	0	0.65	0	0	0	0	0	0	0	0	0	0	0	0	0	0	0	0	0.85	0	0	0	0	0	0	0	0
Inequity	0	0	0	0	0	0	0.35	0.25	0.35	0.65	0.65	0.35	0.35	0	0.35	0.25	0	0	0	0.65	0.25	0.65	0	0	0	0	0.75	0	0	0	0	0	0	0	0	0	0
Greenhouse Gasses	0	0	0	0	0	0	0	0	0	0	0	0	0	0	0	0	0	0	0	0	0	0	0	0	0.85	0	0	0	0	0	0	0	0	0	0	0	0
Personal Wealth	0.65	0	0	0	0.25	0	0	0	0.65	0.25	0	0.65	0.65	0	0.85	0	0	0.65	0	0	0.65	0.65	0.65	0.65	0	0	0	0	0	0	0	0	0	0	0	0	0
Work	0.65	0.75	0	0	0.25	0	0.85	0	0.75	0.75	0.75	0	0.65	0	0	0	0	0	0	0	0	0	0	0	0	0	0	0	0	0	0	0	0	0	0	0	0
Private Transport	0	0.65	0	0	0.65	0.85	0	0	0	0.25	0.25	0.25	0	0	0.65	0	0.65	0	0	0	0	0	0	0.65	0	0	0.85	0	0	0	0	0	0	0	0	0	0
Public Transport	0	0	0	0	0.25	0.65	0	0	0.25	0	0.35	0	0.25	0	0	0	0	0	0	0	0	0	0	0	0	0	0.65	0	0	0	0	0	0	0	0	0	0
Walking or Cycling	0	0	0	0	0	0	0	0	0.25	0.25	0	0.65	0	0	0	0	0	0	0	0	0	0	0	0	0	0	0	0	0	0	0	0	0	0	0	0	0
Localisation	0	0.35	0	0	0.35	0	0	0	0.35	0.35	0.75	0	0.25	0.65	0.25	0.65	0.25	0	0.75	0.15	0.75	0.15	0.75	0.75	0	0	0	0	0.75	0	0	0	0	0	0	0	0
Air transport	0	0.75	0	0	0.65	0.85	0	0.65	0	0.35	0	0.25	0	0	0	0	0.75	0	0	0	0	0	0	0	0	0	0.75	0	0	0	0	0	0	0	0	0	0
Nature Based Solutions	0	0	0	0	0	0.15	0	0	0	0	0	0.65	0	0	0	0.75	0	0	0	0.35	0.35	0	0	0.85	0	0.85	0.15	0	0	0	0	0	0	0	0	0	0
Unnecessary goods	0	0.65	0	0	0.85	0.65	0.35	0	0	0	0	0	0	0	0	0	0.85	0	0	0	0	0	0	0	0	0	0.85	0	0	0	0	0	0	0	0	0	0
Nature Education	0.65	0	0	0.65	0	0	0	0	0.35	0.65	0.65	0.65	0.35	0.85	0.35	0	0	0.15	0.65	0.15	0.75	0.15	0.75	0.35	0	0.75	0.15	0	0	0	0	0	0	0	0	0	0
Resource use	0	0.75	0	0	0.65	0.75	0	0.65	0	0	0	0	0	0.35	0.75	0	0	0	0	0	0	0.65	0	0.75	0	0	0.65	0	0	0	0	0	0	0	0	0	0
Meat Consumption	0	0	0	0	0	0.75	0	0	0	0	0	0	0	0	0	0	0.85	0	0.25	0.75	0.65	0	0	0.85	0	0	0.75	0	0	0	0	0	0	0	0	0	0
Vegetable Consumption	0	0	0	0	0	0.65	0	0	0	0	0	0	0	0.35	0	0	0.65	0.25	0	0.65	0.65	0	0	0.75	0	0	0.75	0	0	0	0	0	0	0	0	0	0
Intensive agriculture	0	0.75	0	0	0.35	0.65	0	0.65	0	0	0	0.25	0.65	0	0	0	0.75	0.65	0.65	0	0.25	0	0	0.65	0	0	0.75	0	0	0	0	0	0	0	0	0	0
Organic agriculture	0	0.65	0	0	0	0	0	0.65	0	0	0	0.65	0.35	0	0	0	0.65	0.65	0.65	0.35	0	0	0	0.75	0	0.75	0.65	0	0	0	0	0	0	0	0	0	0
Industrial Fishing	0	0.65	0	0	0.65	0.65	0	0.65	0	0	0	0	0	0	0	0	0.75	0	0	0	0	0	0.25	0	0	0.15	0.65	0	0	0	0	0	0	0	0	0	0
Small-scale Fishing	0	0	0	0	0.35	0	0	0.65	0	0	0	0.75	0	0	0	0	0.65	0	0	0	0	0.35	0	0	0	0.35	0	0	0	0	0	0	0	0	0	0	0
Land demand	0	0.75	0	0	0.35	0	0	0	0	0	0	0	0	0.15	0	0.25	0	0	0	0.65	0.35	0	0	0	0	0.15	0.65	0	0.35	0	0	0	0	0	0	0	0
Warming	0	0	0	0	0	0.65	0	0	0	0	0	0	0	0	0	0	0	0.35	0.35	0	0	0	0	0	0	0.25	0	0.85	0	0	0	0	0	0	0	0	0
Biodiversity	0	0	0	0	0	0	0	0	0	0	0	0	0	0	0	0.65	0	0	0	0	0.65	0.65	0.65	0	0	0	0	0.15	0	0	0	0	0	0	0	0	0
Pollution	0	0	0	0	0	0	0	0	0	0	0.35	0	0	0	0	0.35	0	0	0	0	0	0.65	0.65	0	0	0.15	0	0.75	0	0	0	0	0	0	0	0	0
Environmental Breakdown	0	0	0	0	0	0	0	0	0	0	0	0	0	0	0	0	0	0	0	0	0	0	0	0	0	0	0	0	0	0	0	0	0	0	0	0	0
Renewable Energy	0	0.65	0	0.75	0	0.15	0	0	0	0	0	0.75	0	0	0	0	0.75	0	0	0	0	0	0	0.75	0	0.35	0.25	0	0	0	0	0	0	0	0	0	0
Conservation Jobs	0	0.65	0	0	0.25	0	0.75	0.85	0.75	0.75	0.75	0.65	0	0.85	0	0.85	0	0	0	0.35	0.65	0.35	0.65	0	0	0	0	0	0	0	0	0	0	0	0	0	0
Renewable Jobs	0	0.65	0	0	0.25	0	0.75	0.85	0.75	0.75	0.75	0.65	0	0	0	0	0	0	0	0	0	0	0	0	0	0	0	0	0	0	0	0	0	0	0	0.75	0
Waste Management Jobs	0	0.65	0	0	0.25	0	0.75	0.85	0.75	0.75	0.75	0.65	0	0	0	0	0.15	0	0	0	0	0	0	0	0	0	0	0	0	0	0	0	0	0	0	0.35	0
Retrofitting Jobs	0	0.65	0	0	0.25	0	0.75	0.85	0.75	0.75	0.75	0.65	0	0	0	0	0.15	0	0	0	0	0	0	0	0	0	0	0	0	0	0	0	0	0	0	0.75	0
Heat Engineer Jobs	0	0.65	0	0	0.25	0	0.75	0.85	0.75	0.75	0.75	0.65	0	0	0	0	0.15	0	0	0	0	0	0	0	0	0	0	0	0	0	0	0	0	0	0	0.75	0
Public Transport Jobs	0	0.65	0	0	0.25	0	0.75	0.85	0.15	0.85	0	0.85	0	0	0	0	0	0	0	0	0	0	0	0	0	0	0	0	0	0	0	0	0	0	0	0.75	0
Manifacturing Jobs	0	0.65	0	0	0.25	0	0.75	0.85	0.75	0.75	0.75	0.65	0	0	0.75	0	0.85	0	0	0	0	0	0	0	0	0	0	0	0	0	0	0	0	0	0	0	0
Social Care Jobs	0	0.65	0	0	0.25	0	0.75	0.85	0.75	0.75	0.75	0.65	0	0	0	0	0	0	0	0	0	0	0	0	0	0	0	0	0	0	0	0	0	0	0	0	0
